# Supplementary material for: In Silico Hypothesis Testing in Drug Discovery: Using Quantitative Systems Pharmacology Modeling to Evaluate the Therapeutic Value of Proinsulin Conversion to Insulin Therapy for Type 2 Diabetes Mellitus
Source: Pharmaceutics. 2025 Nov 26;17(12):1522. doi: 10.3390/pharmaceutics17121522 (PMC12736522; doi:10.3390/pharmaceutics17121522)
Supplement: Supplementary file 1 [file pharmaceutics-17-01522-s001.zip]

Archive with 1 entries (1 files):
- pharmaceutics-3933941-supplementary.pdf
